# Supplementary material for: Heart failure after pressure overload in autosomal-dominant desminopathies: Lessons from heterozygous DES-p.R349P knock-in mice
Source: PLoS One. 2020 Mar 3;15(3):e0228913. doi: 10.1371/journal.pone.0228913 (PMC7053759; doi:10.1371/journal.pone.0228913)
Supplement: S1 File — (XLSX) [file pone.0228913.s003.xlsx]

## Sheet: Blatt1
	Body weight (g)					Heart weight (mg)					Heart weight/body weight					Age (weeks)
	WT sh	HET sh	WT TAC	HET TAC		WT sh	HET sh	WT TAC	HET TAC		WT sh	HET sh	WT TAC	HET TAC		WT sh	HET sh	WT TAC	HET TAC
	28.5	33.8	23.1	25.5		224.8	197.8	199.5	281.1		7.88772	5.85207	8.63636	11.0235		20.8571	20	26	20.2857
	20.3	26.3	22.9	28		181	219	152.6	247.4		8.91626	8.327	6.66376	8.83571		20	15	19	20.2857
	28.1	21.7	23.1	20.8		195	173	154	150.1		6.9395	7.97235	6.66667	7.21635		25	16	15.4286	18.8571
	27.1	24.1	23.1	25.5		165	166	154	167.1		6.08856	6.88797	6.66667	6.55294		25	16.7	15.4286	19.2857
	21.9	21.4	21.4	18.9		165	169	154	163		7.53425	7.8972	7.19626	8.62434		22	16	16.1429	16.1429
	23.7	22.2	25	21.2		145	186	220	160.5		6.11814	8.37838	6.2	7.57076		22	21.1	21	20.2857
	22.5	34.8	19	23		140	241	155	183		6.22222	8.33333	8.8	8.5		20	21.1	23	22
	25.2	30.2				138	284				5.47619	6.95364				21	21.3
	24.2	24				104	210				4.33333	9				25.3	21.4
	24	32.2				169	216				5.92982	6.40741				25.3	23.3
	28.5	30.6				149	173				5.32143	7.76119				22.6	22.4
	28	21.2				217	192				7.75	6.90648				22.6	22.4
	28	20.1				176	192				7.7533	6.6899				25.1	22.4
	29.7	28.7				169	230				6.98347	8.71212				25.1	23.3
	28	26.4					185					6.08553				25.1	25.1
	22.7	30.4					185					7.52032				15	25.1
	24.2	27.4					223					6.1				14	19
																22.1151	20.6824	19.4286	19.5918
	Holter VPC				Holter AV Block duration (ms)					EP Study Probability of VT induciton (%)				EP Study Probability of induction of AF (%)					Age Holter
		VPCs	no VPCs		WT sh	HET sh	WT TAC	HET TAC			VT	no VT			AF	no AF			WT sh	HET sh	WT TAC	HET TAC
	WT sh	33	67		311	525	217	556		WT sh	7	93		WT sh	1	99			20	20	16.14	16.14
	HET sh	100	0		390	300	275	330		HET sh	20	80		HET sh	20	80			25	16	21	20.29
	WT TAC	67	33		260	253	301	340		WT TAC	2	98		WT TAC	4	96			22	23.3	23	22
	HET TAC	100	0		280	237	168	488		HET TAC	30	70		HET TAC	27	73			22.3333	19.7667	20.0467	19.4767
					195	259	294	306
						221	230	324
						484	215	330											Age EPI
						290	225	337											WT sh	HET sh	WT TAC	HET TAC
						360	210	326											20	20	26	20.2857
						330	211	374											25	16	19	20.2857
						577	245	361											22	23.3	15.4286	18.8571
						270	204	351											22.6	22.4	15.4286	19.2857
						205	281	798											25.1	25.1	16.1429	16.1429
						300	271	336											25.1	25.1	21	20.2857
						385	262	302											14	19	23	22
						247	223	440											21.9714	21.5571	19.4286	19.5918
						265	232	495
							336	384
							198	205
							222	430
							280	280
							405	314
							414	270
							275	260
							345	312
							350
							325
							305
							360
							405
							278
							285
							420
							326
							252
							251
							286
							278
							244
							553
							523
	Echo: IVSD (mm)					Echo: FS (%)					Echo: Ejection Fraction (%)					Echo age					Echo: LVEDV (mm)
	WT sh	HET sh	WT TAC	HET TAC		WT sh	HET sh	WT TAC	HET TAC		WT sh	HET sh	WT TAC	HET TAC		WT sh	HET sh	WT TAC	HET TAC		WT sh	HET sh	WT TAC	HET TAC
	0.9	0.8	1.2	1		31	27	25.8	22.6		66	59.7	57.7	52		20.8571	15	26	20.2857		3.6	3.3	3.5	3.3
	0.8	0.85	1.2	1.1		32	33.3	32.2	22.7		68	69	67.7	52.5		25	21.1	19	20.2857		3.6	3.5	3.5	3.5
	0.9	0.8	1.2	1.2		33.8	30.4	30	20		69	64.9	61	49		22	22.4	15.4286	18.8571		3.6	3.7	4.1	3.3
	0.9	0.9	1.1	1.1		36.2	34	28.1	25.4		72.8	66	62.8	57		21	23.3	15.4286	19.2857		3.7	3.6	3.7	3.6
	0.95		1.3	0.85		37.3		29	29		67.8		64	63.2		22.6		16.1429	20.2857		3.5		2.9	3.8
	0.9		0.9	1		41.1		29.6	32		73.1		59.4	60.6		15		21	22		3.2		3.35	4.1
			1					30.7					71.9					23					3.5
								40.3								21.0762	20.45	19.4286	20.1667
	Fibrosis (%)					Fibrosis age
	WT sh	Het sh	WT TAC	HET TAC		WT sh	HET sh	WT TAC	HET TAC
	4.2	4.5	6.9	19.5		17	16.9	19.2	25
	7.3	9.5	7.1	23.1		23.1	23	17.1	19.2
	3.4	7.3	5.7	20.9		20.2	19.1	15.7	15.9
	5.7	8.7	7.8	23.4		20.2	24	23.6	22
	6.1	10	5	19.2		22.1	21.9	23.6	20
	5.2	11.4	6.9	21.1		17.6	21.9	20.1	22
						20.0333	21.1333	19.8833	20.6833
	mtDNA Copy number					Complex I activity					COX activity					citrate Syntase activity					ComplexI/CS					COX/CS					Mito function age
	WT sh	HET sh	WT TAC	HET TAC		WT sh	HET sh	WT TAC	HET TAC		WT sh	HET sh	WT TAC	HET TAC		WT sh	HET sh	WT TAC	HET TAC		WT sh	HET sh	WT TAC	HET TAC		WT sh	HET sh	WT TAC	HET TAC		WT sh	HET sh	WT TAC	HET TAC
	13096.6	13630.8	12791.1	7732.3		0.39	0.41	0.29	0.34		5.82	5.61	5.8	5.28		1.17	1.11	1.08	1.06		0.34	0.37	0.27	0.32		4.98	5.06	5.39	5		17	16.9	19.2	25
	12600.8	14498.8	15018.1	10977.2		0.42	0.3	0.33	0.36		6.3	5.65	6.1	5.58		1.16	1.1	1.08	1.11		0.36	0.27	0.31	0.32		5.43	5.13	5.66	5.04		23.1	23	17.1	19.2
	12187.7	13368.4	7239.9	8301.6		0.35	0.38	0.32	0.12		6.14	5.78	5.94	2.84		1.08	1.19	1.1	0.78		0.32	0.32	0.29	0.16		5.68	4.84	5.41	3.65		20.2	19.1	15.7	15.9
	12300.7	12604.7	8153	7586.7		0.4	0.36	0.32	0.18		5.78	5.54	6.31	2.84		1.12	1.12	1.11	0.81		0.36	0.32	0.29	0.22		5.18	4.95	5.69	3.51		21	24	20.2	22
			12570.6					0.3					6.01					1.02					0.29					5.88					23.6
																															20.325	20.75	19.16	20.525
	Millar: Heart rate (bpm)					Cardiac output (µl/min)					end systolic volume					end diastolic volume					carotid pressure systolic					carotic pressure diastolic					Millar age
	WT sh	HET sh	WT TAC	Het TAC		WT sh	HET sh	WT TAC	Het TAC		WT sh	HET sh	WT TAC	Het TAC		WT sh	HET sh	WT TAC	Het TAC		WT sh	HET sh	WT TAC	Het TAC		WT sh	HET sh	WT TAC	Het TAC		WT sh	HET sh	WT TAC	HET TAC
	609	499	512	503		10830.7	8464.05	11333.6	7440.55		21.56	27.22	69.03	70.83		37.2	36.63	78.71	72.63		80.67	117.42	150.6	163.97		52.41	85.76	54.72	71.51		17	16.9	19.2	25
	569	571	481	371		13565.5	10357.6	6489.38	1598.67		41.2	37.47	78.3	60.13		61.9	53.14	83.04	63.47		136.94	81.32	154.61	140.03		99.17	60.63	47.15	66.15		23.1	23	17.1	19.2
	636	586	490	551		13625.1	12241.8	8154.27	5751.98		35.37	20.19	83.09	80.9		54.97	40.34	88.78	87.77		130.99	113.32	205.72	117.75		95.03	90.37	70.18	50.75		20.2	19.1	15.7	15.9
	630	525	568	447		11816.3	10186.1	7259.74	6166.28		35.73	15.71	70.72	47.86		52.11	32.87	80.8	54.04		106.44	86.02	194.56	209.78		81.5	59.13	75.79	62.49		21	24	20.2	22
	571	592	448	616		14362.9	10708	7248	8007.21		39.51	23.22	85.4	27.72		53.86	39.5	95.7	35.08		77.09		141.77	148.75		50.55		93.23	79.92		20.2	21.9	23.6	19.2
	617					14765.3					33.88					58.45					97.56		175.89	181.49		75.27		64.61	56.65		21		23.6	20
	638					16431.8					29.16					53.52					92.06		161.47	152.43		62.36		85.49	50.21		14		18	22
	605					13981.5					25.49					42.08					95.34					70.75		95.45			22.1		20.1
						8411.29					39.85					50.39															17.6
																															20.4167	20.98	19.9	20.4714
	Heart weight for Figure S1					Tibia length for Figure S1					Heart weight / Tibia length ratio for Figure S1					Tibia age
	WT sh	HET sh	WT TAC	HET TAC		WT sh	HET sh	WT TAC	HET TAC		WT sh	HET sh	WT TAC	HET TAC		WT sh	HET sh	WT TAC	HET TAC
	175	205	194	205		17.3	18.5	17.45	17.5		10.1	11.0811	11.1	11.7143		24.2	15.9	18.9	23.1
	185	170	170	222.8		18.5	17.4	17.7	18.1		10	9.77012	9.6	12.3094		17	22.2	23.4	19.7
	165.3	165	163.2	190		17.8	17.7	17.2	17.1		9.28652	9.3	9.48837	11.1111		20.2	20.9	22	16
	151	172	168.5	169		17.8	18.2	17.4	16.9		8.93258	9.45055	9.68391	10		20.2	24	20.2	20.6
	132	159	178.2	192		17.4	17.7	16.2	17.8		7.58621	8.9	11	10.7865		19	21.1	21	19.5
	181.3		159			16.9		16.4			10.7278		9.6			23		22.2
																20.6	20.82	21.2833	19.78
